# Supplementary material for: The topoisomerase II/condensin II axis silences transcription during germline specification in Caenorhabditis elegans
Source: G3 (Bethesda). 2024 Oct 3;14(12):jkae236. doi: 10.1093/g3journal/jkae236 (PMC11631511; doi:10.1093/g3journal/jkae236)
Supplement: jkae236_Supplementary_Data [file jkae236_supplementary_data.zip]

Archive with 3 entries (3 files):
- Figure_S1_G3-2024-405387.docx
- Figure_S2_G3-2024-405387.docx
- Figure_S3_G3-2024-405387.docx
